# Supplementary material for: PD-L1 Under Regulation of miR-429 Influences the Sensitivity of Gastric Cancer Cells to TRAIL by Binding of EGFR
Source: Front Oncol. 2020 Jul 22;10:1067. doi: 10.3389/fonc.2020.01067 (PMC7387728; doi:10.3389/fonc.2020.01067)
Supplement: Supplementary file 1 [file Table_1.XLSX]

## Sheet: Sheet1
Nucleic acid sequences used in the study
si-PD-L1-1	5'-CCCACAUAAAAAACAGUUGTT-3′
si-PD-L1-2	5'-CCAGCACACUGAGAAUCAATT-3′
Coding sequence of PD-L1 cDNA	gctagcatgaggatatttgctgtctttatattcatgacctactggcatttgctgaacgcatttactgtcacggttcccaaggacctatatgtggtagagtatggtagcaatatgacaattgaatgcaaattcccagtagaaaaacaattagacctggctgcactaattgtctattgggaaatggaggataagaacattattcaatttgtgcatggagaggaagacctgaaggttcagcatagtagctacagacagagggcccggctgttgaaggaccagctctccctgggaaatgctgcacttcagatcacagatgtgaaattgcaggatgcaggggtgtaccgctgcatgatcagctatggtggtgccgactacaagcgaattactgtgaaagtcaat…
mimic-429	5'-UAAUACUGUCUGGUAAAACCGU-3′
inhibitor-429	5'-ACGGUUUUACCAGACAGUAUUA-3′
Q-PCR quantitative primers of PD-L1	R: 5'-TGGAGGATGTGCCAGAGGTA-3′ F: 5'-CAGTGACCATCAAGTCCTGAGTG-3′
Stem-loop primers of miR-429	5'-CTCAACTGGTGTCGTGGAGTCGGCAATTCAGTTGAGacggtttt-3'
Q-PCR quantitative primers of miR-429	miR-429-F: 5'-ACACTCCAGCTGGGTAATACTGTCTGGTAA-3' Stem-loop-R: 5'-TGGTGTCGTGGAGTCG-3'
