# Supplementary material for: PD-L1 Under Regulation of miR-429 Influences the Sensitivity of Gastric Cancer Cells to TRAIL by Binding of EGFR
Source: Front Oncol. 2020 Jul 22;10:1067. doi: 10.3389/fonc.2020.01067 (PMC7387728; doi:10.3389/fonc.2020.01067)
Supplement: Supplementary file 2 [file Table_2.XLS]

## Sheet: Sheet1
Transcript ID (Array Design)	Fold-Change (MKN45 vs. BGC823)
hsa-miR-429	646.676
hsa-miR-200b-3p	560.529
hsa-miR-200a-5p	325.194
hsa-miR-200a-3p	289.308
hsa-miR-141-3p	278.065
hsa-miR-200c-5p	221.332
hsa-miR-9-3p	213.295
hsa-miR-181a-3p	149.448
hsa-miR-200b-5p	118.979
hsa-miR-141-5p	50.9327
hsa-miR-187-3p	42.389
hsa-miR-200c-3p	41.7564
hsa-miR-135b-3p	18.4014
hsa-mir-200a	8.82094
hsa-miR-9-5p	6.91995
hsa-miR-34b-5p	6.16073
hsa-miR-4713-5p	4.33254
hsa-miR-3658	4.33242
hsa-miR-342-3p	4.16689
hsa-miR-34c-5p	3.63738
hsa-miR-1276	3.55873
hsa-miR-23c	3.27272
hsa-miR-3176	3.1638
hsa-mir-20b	2.80703
hsa-miR-378e	2.79747
hsa-mir-375	2.70601
hsa-miR-27b-5p	2.70306
hsa-miR-877-5p	2.66075
hsa-miR-421	2.55148
hsa-mir-548ah	2.54394
hsa-miR-29b-2-5p	2.46911
hsa-miR-513a-5p	2.42515
hsa-miR-379-5p	2.40769
hsa-miR-631	2.39738
hsa-miR-29c-5p	2.35664
hsa-miR-940	2.31645
hsa-mir-27b	2.2961
hsa-miR-422a	2.21362
hsa-miR-30c-1-3p	2.19469
hsa-mir-148b	2.18749
hsa-miR-378a-5p	2.1661
hsa-mir-4530	2.05505
hsa-mir-181b-2	2.00756
hsa-miR-575	-7.2718
hsa-miR-3135b	-7.56672
hsa-mir-31	-7.92615
hsa-miR-4698	-11.4784
hsa-miR-3185	-17.7626
hsa-miR-31-3p	-236.012
hsa-miR-31-5p	-5402.96
